# Supplementary material for: Sharing for Caring? A Patients’ and Clinicians’ View on Handling Personal Medical Data in the Context of Digitization: An Exploratory Study
Source: Healthcare (Basel). 2024 Oct 16;12(20):2053. doi: 10.3390/healthcare12202053 (PMC11507340; doi:10.3390/healthcare12202053)
Supplement: Supplementary file 1 [file healthcare-12-02053-s001.zip]

Archive with 1 entries (1 files):
- healthcare-3201458-supplementary.pdf
